# Supplementary material for: Rb1 loss modifies but does not initiate alveolar rhabdomyosarcoma
Source: Skelet Muscle. 2013 Nov 25;3:27. doi: 10.1186/2044-5040-3-27 (PMC4177545; doi:10.1186/2044-5040-3-27)
Supplement: Additional file 1: Table S1 — Presenting gene sets used for PCA and genes accounting for each principal component in Figure 6. [file 2044-5040-3-27-S1.xlsx]

## Sheet: GeneListsForPCA
Additional Table S1a. Gene Sets used for PCA in Figure 6.
Nishijo	Williamson	Laé	Davicioni
CAPN6	CNR1	ABAT	ADAM10
TBCA	PIPOX	ACYP1	HDAC5
COL18A1	DAPK1	ADRA2A	ITPKB
RAB5B	PGBD5	ADRA2C	MMD
ZYX	TNRC9	ALK	OSTF1
GNE	TULP4	ANK2	TMEFF1
ARHGAP1	NRN1	APLP2	ZFP36L2
DHFR	ABCG1	ARL3	ABAT
SKP2	JARID2	BLCAP	POU4F1
MYF6	TAGLN3	BMP5	PELI1
MYBPH	ALK	CDC42EP4	SKP2
PPP2R5C	MAGI1	CLASP2	ALK
CHCHD3	PTBP2	CNN2	ZCWCC2
FASTK	SPRED2	CNR1	CD9
MAP2K6	EIF4EBP1	COL18A1	IGFBP3
PGAM2	FBN2	DCX	PLK2
TNMD	GPX7	DDR1	BMP5
GLUL	ZIC1	DLGAP2	CARHSP1
MYL3	HMGA2	DNMBP	MCAM
DUSP13	DDEF1	DST	MYOD1
BZW2	TRPS1	ECHS1	CXCR4
MDH2	MFAP2	ELA1	ANK2
NDUFB2	FZD7	ENDOG	VAV3
MYOM2	CPSF1	ENO3	COL11A1
ATP1A2	CAD	EPM2AIP1	FGFR4
ADAMTS5	HOXC6	FUBP1	FGF9
PTP4A3	PGRMC1	GAA	TCF4
TNNC2	GALNT2	GABPB2	SOX11
TFB2M	PAFAH1B3	GFPT1	GATM
ALG3		GOLGB1	PPP1R14B
BAG2		HERC2	LOH11CR2A
KERA		HRMT1L1	GPM6B
UCHL5		IDE	EYA1
PIP5K1A		ITIH4	GDF8
GNPAT		IVD	RWDD3
MRPL15		JAG2	TNFAIP3
JTV1		KCNN3	PPM2C
PYGM		KCNS3	ARRB1
AP4S1		LIPG	MET
DLST		LOH11CR2A	MOXD1
CYC1		LRRFIP2	OLFML3
MRPS28		MAGI1	TM4SF10
ADIPOR1		MAPK14	ACAT2
SNRK		NUDT11	CMKOR1
SDHC		OLFML2A	GADD45A
PCM1		OLIG2	NUP93
		PAX2	TCF7L2
		PDZRN3	PDGFD
		PGBD5	NR2F2
		PHF17	PRKAR2B
		PIPOX	NTAN1
		PODXL	NEBL
		POMT1	DCX
		PPFIA4	ANK1
		PPM1F	JUN
		PPM1H	AQP3
		PRDX1
		PSEN2
		PTBP2
		QDPR
		RABGAP1
		RASSF4
		RBPSUH
		RYR1
		RYR3
		SCN4A
		SEPX1
		SH3GLB1
		SLC24A3
		SYN2
		TBCD
		TCEA1
		TEX14
		THRAP2
		THUMPD1
		TM6SF1
		TNK2
		TNRC9
		TRIM37
		TRIM8
		VRK3

## Sheet: GeneLoadings-PCA-Genes
Additional Table S1b. Genes accounting for each PC in Figure 6.
Williamson gene list (|loadings| > 0.2)				Nishijo gene list (|loadings| > 0.2)				Laé gene list (|loadings| > 0.2)				Davicioni gene list (|loadings| > 0.2)
PCA1	PCA2	PCA3		PCA1	PCA2	PCA3		PCA1	PCA2	PCA3		PCA1	PCA2	PCA3
PIPOX	ABCG1	NRN1		MYF6	CAPN6	CAPN6		COL18A1	COL18A1	ABAT		SKP2	ABAT	OSTF1
ZIC1	FBN2	HOXC6		MYBPH	COL18A1	COL18A1		ENO3	RYR1	CNN2		CD9	IGFBP3	CD9
HOXC6	GPX7	PAFAH1B3		PGAM2	MYF6	TNMD		RYR1		COL18A1		PLK2	CXCR4	IGFBP3
PAFAH1B3	ZIC1			MYL3	MYBPH	DUSP13		RYR3		NUDT11		SOX11	FGF9	ANK2
	HOXC6			MYOM2	PGAM2	ADAMTS5				PHF17		PPP1R14B	SOX11	FGF9
	PAFAH1B3			ATP1A2	TNMD	TNNC2				PIPOX		TM4SF10	OLFML3	SOX11
				TNNC2	MYL3					RYR3		NUP93	NUP93	OLFML3
				PYGM	TNNC2					TNRC9			DCX	DCX
					KERA
Williamson gene list (|loadings| > 0.1)				Nishijo gene list (|loadings| > 0.1)				Laé gene list (|loadings| > 0.1)				Davicioni gene list (|loadings| > 0.1)
PCA1	PCA2	PCA3		PCA1	PCA2	PCA3		PCA1	PCA2	PCA3		PCA1	PCA2	PCA3
CNR1	ABCG1	PIPOX		COL18A1	CAPN6	CAPN6		ABAT	ARL3	ABAT		TMEFF1	TMEFF1	OSTF1
PIPOX	MAGI1	TNRC9		ZYX	COL18A1	COL18A1		ANK2	COL18A1	ANK2		ABAT	ABAT	SKP2
TNRC9	EIF4EBP1	NRN1		ARHGAP1	ZYX	ZYX		ARL3	DCX	BMP5		SKP2	CD9	CD9
TULP4	FBN2	HOXC6		SKP2	SKP2	GNE		COL18A1	ENDOG	CNN2		CD9	IGFBP3	IGFBP3
NRN1	GPX7	PAFAH1B3		MYF6	MYF6	TNMD		ECHS1	NUDT11	CNR1		IGFBP3	PLK2	ANK2
MAGI1	ZIC1			MYBPH	MYBPH	MYL3		ELA1	PDZRN3	COL18A1		PLK2	MYOD1	FGF9
EIF4EBP1	DDEF1			PGAM2	PGAM2	DUSP13		ENDOG	RYR1	ECHS1		CARHSP1	CXCR4	SOX11
FBN2	MFAP2			TNMD	TNMD	BZW2		ENO3	RYR3	ENDOG		MYOD1	VAV3	PPM2C
ZIC1	FZD7			MYL3	MYL3	NDUFB2		HERC2	SEPX1	HRMT1L1		ANK2	FGF9	OLFML3
DDEF1	CPSF1			DUSP13	MDH2	MYOM2		IDE	TEX14	IDE		VAV3	TCF4	ACAT2
MFAP2	CAD			NDUFB2	MYOM2	ATP1A2		IVD		IVD		FGFR4	SOX11	GADD45A
FZD7	HOXC6			MYOM2	TNNC2	ADAMTS5		LRRFIP2		JAG2		SOX11	MET	DCX
HOXC6	PGRMC1			ATP1A2	KERA	TNNC2		MAGI1		NUDT11		PPP1R14B	OLFML3	JUN
PAFAH1B3	PAFAH1B3			TNNC2	JTV1	MRPL15		NUDT11		PDZRN3		PPM2C	NUP93
				KERA	MRPS28	AP4S1		PDZRN3		PHF17		MET	DCX
				JTV1				PIPOX		PIPOX		MOXD1
				PYGM				PODXL		PODXL		OLFML3
				AP4S1				RYR1		RYR3		TM4SF10
								RYR3		TEX14		GADD45A
								SCN4A		TNK2		NUP93
								SEPX1		TNRC9		PDGFD
												DCX
												JUN
