# Supplementary material for: Rb1 loss modifies but does not initiate alveolar rhabdomyosarcoma
Source: Skelet Muscle. 2013 Nov 25;3:27. doi: 10.1186/2044-5040-3-27 (PMC4177545; doi:10.1186/2044-5040-3-27)
Supplement: Additional file 3: Table S2 — Presenting differential gene expression for Myf6cre,Pax3:Foxo1a,p53 tumors with and without Rb1 inactivation. [file 2044-5040-3-27-S3.xlsx]

## Sheet: p<0.05 & FC>1.5
Additional Table S2. Differential Gene Expression for Myf6cre,Pax3:Foxo1a,p53 tumors with and without Rb1 inactivation.
				genes in red text are known Rb1 loss signature genes [PMID 19143056]
gene symbol	refseqID	log2Ratio (aRMS Rb1 intact /RMS Rb1 OFF )	Ratio (aRMS Rb1 intact /RMS Rb1 OFF )	Ratio (aRMS Rb1 OFF /RMS Rb1 intact )	p-value
H2-T17		3.28345	9.73679	0.102703	5.19971e-05
H2-T23	NM_010398.1	2.99612	7.97853	0.125336	2.68138e-05
Hbb-b1	NM_008220.2	2.59675	6.04922	0.165311	0.0323422
Myh7	NM_080728.1	2.5525	5.86651	0.170459	0.0277145
Prdx2	NM_011563.2	2.53082	5.77899	0.173041	0.000879469
AI427515	NM_173016.2	2.46778	5.53192	0.180769	0.0100948
Myl4	NM_010858.3	2.43735	5.41647	0.184622	0.0460612
Csrp1	NM_007791.2	2.39924	5.27525	0.189565	0.0382874
Capn6	NM_007603.2	2.34718	5.08828	0.19653	0.0117428
2610528M18Rik	NM_031863.1	2.26478	4.80581	0.208082	0.00153126
Pttg1	NM_013917.1	2.19172	4.56851	0.21889	3.51849e-06
2610511O17Rik	NM_152817.2	2.14434	4.4209	0.226198	0.00214267
H2-Aa	NM_010378.2	2.13112	4.38058	0.22828	0.00148895
Gpha2	NM_130453.2	2.08615	4.24614	0.235508	0.0180885
0610037M15Rik		2.04533	4.12769	0.242266	0.00427918
Actc1	NM_009608.1	2.03542	4.09941	0.243937	0.0401326
Psmd8	NM_026545.1	1.95243	3.87027	0.25838	0.0020349
Tnni1		1.89534	3.72009	0.268811	0.04885
Myl3	NM_010859.1	1.86993	3.65515	0.273587	0.0214709
1200013A08Rik	NM_024263.3	1.84206	3.58521	0.278924	0.00269136
Tceal5		1.79467	3.46936	0.288237	0.00289079
H2-Eb1	NM_010382.1	1.73807	3.33589	0.29977	0.00218566
Psmc1		1.69873	3.24614	0.308058	0.0144707
Mef2c		1.68694	3.21974	0.310584	0.00416115
Tfpi		1.67679	3.19717	0.312777	0.000216091
Rpgrip1		1.66603	3.1734	0.315119	0.00408639
1700123O20Rik	NM_021437.1	1.66499	3.17111	0.315347	0.000999644
H2-T23	NM_010398.1	1.63727	3.11077	0.321464	0.00708066
Npy1r	NM_010934.1	1.62741	3.08957	0.32367	0.0033755
Bing4	NM_020603.2	1.62033	3.07445	0.325261	0.000139919
H2-Q8		1.61468	3.06244	0.326537	0.0236187
Homer2	XM_133550.4	1.58964	3.00975	0.332254	0.00957572
Tm4sf2	NM_019634.1	1.58619	3.00255	0.333051	0.0324819
Satb1		1.57005	2.96915	0.336797	0.000354207
Itgb1bp2	NM_013712.1	1.56466	2.95808	0.338057	0.0151544
Kctd12		1.55214	2.93252	0.341004	0.00969568
Fbxl3a	NM_015822.1	1.51864	2.86522	0.349014	2.15904e-05
D17H6S56E-5	NM_033075.2	1.48864	2.80625	0.356348	0.011367
Btbd3	NM_145534.1	1.45535	2.74224	0.364666	0.0265716
Enpp6	NM_177304.2	1.4331	2.70027	0.370333	0.0322707
H2-Q6		1.42334	2.68205	0.372849	0.0110843
Zc3hdc1	NM_172893.1	1.42141	2.67847	0.373348	0.000848499
Mef2c		1.39459	2.62914	0.380352	0.000838033
Esd	NM_016903.2	1.38683	2.61503	0.382404	0.000352044
2410076I21Rik	XM_134948.2	1.38508	2.61186	0.382869	0.0169742
B3galt6		1.37906	2.60098	0.38447	2.41277e-05
Irx3		1.35997	2.5668	0.389591	0.038356
B230114P05Rik	NM_172444.1	1.35791	2.56314	0.390146	0.0222478
Gcnt1	NM_173442.1	1.34213	2.53526	0.394437	0.000716259
Ccdc3	XM_129987.2	1.33235	2.51813	0.397121	0.0408246
Selenbp1	NM_009150.2	1.29279	2.45001	0.408162	0.0147183
Psat1	XM_129211.2	1.27914	2.42695	0.412041	0.000942434
Armcx1	NM_030066.2	1.2609	2.39645	0.417283	0.00027536
Kcne4	NM_021342.1	1.24681	2.37316	0.42138	0.0319679
Tm4sf6	NM_019656.2	1.23997	2.36194	0.423381	0.042613
Nucb1	NM_008749.1	1.2383	2.35921	0.42387	0.000596398
BC031407	NM_145596.2	1.23797	2.35866	0.42397	0.00141301
H2-Q5	NM_010393.1	1.23383	2.35191	0.425187	0.0334893
Cox7a2l	XM_123188.1	1.2295	2.34486	0.426465	0.00261832
0610010D24Rik		1.22038	2.33008	0.429169	0.034869
C130067A03Rik	NM_177239.1	1.21167	2.31605	0.43177	4.51398e-05
Trim30		1.20925	2.31218	0.432493	0.00289905
Gpnmb	NM_053110.2	1.20738	2.30918	0.433055	0.0306879
B230373P09Rik	NM_177336.2	1.18633	2.27573	0.43942	0.00821677
Vps52	XM_110209.3	1.18425	2.27245	0.440053	0.000726924
Fkbp10	NM_010221.1	1.18332	2.27099	0.440337	0.0342459
Mrps10		1.17671	2.26061	0.442359	0.000195585
Rhoe	NM_028810.1	1.17178	2.25289	0.443874	0.0335356
Fkbp11	NM_024169.2	1.17057	2.25101	0.444245	0.0228534
Calb2	NM_007586.1	1.17011	2.25029	0.444388	0.0158278
Cnn2	NM_007725.1	1.16804	2.24706	0.445026	0.0203261
Smox	NM_145533.1	1.16765	2.24646	0.445145	0.0206448
Itm2c	NM_022417.1	1.16653	2.24472	0.445491	0.0117569
Arl3	NM_019718.2	1.16612	2.24407	0.44562	0.0473257
Nupr1	NM_019738.1	1.16021	2.23489	0.447449	0.0158147
H2-T9		1.15779	2.23115	0.448199	0.0470556
H2-L		1.15407	2.22541	0.449355	0.0272494
1110012O05Rik		1.13892	2.20216	0.454099	0.00677738
BC013481	NM_178446.2	1.12907	2.18718	0.457209	0.0250977
Txnl1		1.12494	2.18093	0.458521	0.0463004
Cacna1h	NM_021415.2	1.12472	2.1806	0.45859	0.0210087
1110007F05Rik	XM_355561.1	1.11792	2.17034	0.460758	0.00200079
Prg	NM_011157.1	1.11497	2.1659	0.461701	0.0424294
Stac	NM_016853.1	1.10565	2.15195	0.464694	0.0169613
Tesk1	NM_011571.2	1.10243	2.14716	0.46573	0.0352855
Slc25a17	NM_011399.1	1.09044	2.12939	0.469619	0.021388
Kcnk2	NM_010607.1	1.08845	2.12645	0.470268	0.00855935
Rabac1	NM_010261.1	1.06952	2.09874	0.476476	0.0105783
H2-M3	NM_013819.1	1.06547	2.09286	0.477816	0.0443495
Selenbp2		1.06499	2.09216	0.477975	0.0268422
AB023957	NM_133237.1	1.0607	2.08594	0.479399	0.0151789
Pacsin1	NM_011861.1	1.05055	2.07132	0.482785	0.00792139
Armcx2	NM_026139.2	1.05012	2.0707	0.482928	0.00126449
Vkorc1	NM_178600.2	1.04999	2.07052	0.482971	0.0208983
Dst	NM_010081.1	1.04795	2.06759	0.483656	0.00589388
Asns	NM_012055.1	1.04318	2.06077	0.485255	0.0203755
Ddah2		1.04307	2.06061	0.485293	0.00543316
Iap	NM_010490.2	1.03975	2.05588	0.486411	0.00801942
Maged2	NM_030700.1	1.02788	2.03902	0.490432	0.0123098
Btbd3	NM_145534.1	1.02399	2.03353	0.491756	0.0244225
Emp2	NM_007929.1	1.02071	2.02892	0.492873	0.0348588
Chd4	NM_145979.1	1.01648	2.02297	0.494322	0.00770985
Ptp4a2	NM_008974.2	1.00942	2.0131	0.496746	0.00413428
Slc22a17	NM_021551.1	1.00914	2.01271	0.496842	0.00398777
BC021523	NM_172611.1	1.00877	2.0122	0.496969	0.0171909
Drp2	NM_010078.1	1.0051	2.00708	0.498235	0.0150439
6530401D17Rik	NM_029823.1	1.00109	2.00151	0.499623	0.0192603
Trim11	NM_053168.1	1.00006	2.00008	0.499979	0.00518478
Rnf11	NM_013876.2	0.996327	1.99491	0.501275	0.00128616
C85492	NM_153540.2	0.996081	1.99457	0.50136	0.0263226
Myo6		0.987215	1.98235	0.504451	0.0390209
Ddx25	NM_013932.2	0.985185	1.97957	0.505161	0.0213646
Nxf7	NM_130888.1	0.984699	1.9789	0.505331	0.00362297
Scn1b	NM_011322.2	0.981446	1.97444	0.506472	0.015874
Gpc4		0.978973	1.97106	0.507341	0.000348753
Fn3k	NM_022014.1	0.976595	1.96782	0.508178	0.00911552
Vdr	NM_009504.2	0.973145	1.96312	0.509394	0.0390742
BC026370	NM_198167.1	0.972489	1.96222	0.509626	0.00115455
Gprasp1	NM_026081.3	0.967865	1.95594	0.511262	0.00564522
Nope	NM_020043.1	0.964783	1.95177	0.512356	0.0218654
Fndc3		0.963835	1.95049	0.512692	0.00440084
Gpnmb	NM_053110.2	0.963078	1.94946	0.512961	0.00302671
Renbp	NM_023132.1	0.958978	1.94393	0.514421	0.00237182
D14Ertd449e		0.957005	1.94128	0.515125	0.0178852
5730409G07Rik	XM_126359.2	0.954134	1.93742	0.516151	0.00964974
Herpud1	NM_022331.1	0.952495	1.93522	0.516738	0.0341616
Farp1	XM_127877.4	0.950758	1.93289	0.517361	0.010613
Copz2	NM_019877.1	0.94967	1.93143	0.517751	0.0460002
Was	NM_009515.1	0.94694	1.92778	0.518731	0.00308519
Eml1	XM_127139.5	0.941042	1.91992	0.520856	0.0170717
2810022L02Rik	NM_144882.2	0.933187	1.90949	0.5237	0.0340487
1110036O03Rik	NM_176830.2	0.930458	1.90588	0.524692	0.0158296
Pgm2		0.915871	1.88671	0.530024	0.000913761
BC026657		0.90518	1.87278	0.533966	0.0456594
Mageh1	NM_023788.1	0.900439	1.86663	0.535724	0.0449331
Lepre1	NM_019782.1	0.899167	1.86499	0.536196	0.00797469
Ring1		0.898861	1.86459	0.53631	6.00554e-05
Mrps12		0.895823	1.86067	0.537441	0.00899615
5430431G03Rik	NM_026235.2	0.887669	1.85018	0.540487	0.0229473
AW548124	XM_128778.5	0.884741	1.84643	0.541585	0.0243216
F2r	NM_010169.2	0.882972	1.84417	0.542249	0.0355954
Xbp1	NM_013842.2	0.881563	1.84237	0.542779	0.00382477
Lasp1	NM_010688.2	0.881164	1.84186	0.542929	0.0348808
H2-T10	NM_010395.2	0.881011	1.84167	0.542987	0.0293587
D930036B08Rik	NM_198649.1	0.880346	1.84082	0.543237	0.0127337
2210021J22Rik		0.87507	1.8341	0.545227	0.0086921
Abat	NM_172961.2	0.874513	1.83339	0.545438	0.0287007
Pja1	NM_008853.1	0.870295	1.82804	0.547035	0.00129682
1700008P20Rik	NM_027028.1	0.868887	1.82625	0.547569	0.0168836
Plxna2		0.868252	1.82545	0.54781	0.0480677
Thsd6	NM_025629.1	0.866118	1.82275	0.548621	0.0156848
Col4a1	NM_009931.1	0.860007	1.81505	0.55095	0.0410305
Vps35		0.859153	1.81397	0.551276	0.00675637
Pfn1	NM_011072.2	0.85583	1.8098	0.552547	0.0256108
Cald1	NM_145575.1	0.850663	1.80333	0.55453	0.000831006
Pvrl2	NM_008990.2	0.848975	1.80122	0.555179	0.000154375
Cxcl2		0.848511	1.80064	0.555357	0.0298753
Pls3	NM_145629.1	0.841728	1.7922	0.557975	0.0318652
Pcdhb22	NM_053147.2	0.839822	1.78983	0.558713	0.0153059
2009-09-08	NM_033144.1	0.839723	1.78971	0.558751	0.00657948
Gcnt1	NM_173442.1	0.837111	1.78647	0.559763	0.000398219
Rxrg	NM_009107.2	0.83632	1.78549	0.56007	0.0100877
2810413I22Rik	NM_025483.2	0.834456	1.78318	0.560795	0.022318
2810022L02Rik	NM_144882.2	0.83259	1.78088	0.56152	0.00537457
Srpr	NM_026130.1	0.82962	1.77722	0.562678	0.0254275
Meis1	NM_010789.1	0.824375	1.77077	0.564727	0.0467085
Frag1	NM_145583.1	0.823257	1.7694	0.565165	0.0231181
Slc7a5	NM_011404.2	0.818683	1.7638	0.566959	0.0491517
Irf3	NM_016849.2	0.818356	1.76339	0.567088	0.0248135
1300006C19Rik	XM_358385.1	0.817011	1.76175	0.567617	0.0324539
3010033P07Rik	XM_133123.4	0.814809	1.75907	0.568484	0.000368067
Tuba1		0.813178	1.75708	0.569127	0.0234395
Sv2b	NM_153579.3	0.810634	1.75398	0.570131	0.0259735
D15Ertd621e	NM_145959.1	0.808684	1.75161	0.570903	0.00253673
2310046A06Rik	XM_146970.3	0.808491	1.75138	0.570979	0.0442484
Pdcd4	NM_011050.1	0.804328	1.74633	0.572629	0.000206058
Ntn3	NM_010947.2	0.803949	1.74587	0.572779	0.00300352
Ak4	NM_009647.1	0.802527	1.74415	0.573344	0.0430291
H47	NM_024439.2	0.802352	1.74394	0.573414	0.00172674
Gng12		0.801357	1.74274	0.573809	0.00128397
1700023M03Rik	NM_027078.1	0.799212	1.74015	0.574663	0.0385571
5730405I09Rik		0.796202	1.73652	0.575863	0.0195718
Rpl28		0.793542	1.73333	0.576926	0.000108044
Pcoln3	NM_145606.1	0.790945	1.73021	0.577965	0.00832867
Rbms3	NM_178660.2	0.79023	1.72935	0.578252	0.017202
Jak3		0.790027	1.72911	0.578333	0.00474633
9430029K10Rik	XM_284281.2	0.789374	1.72832	0.578595	0.000512319
Tgfb1i1	NM_009365.2	0.787987	1.72666	0.579151	0.0109999
BC031853	NM_172758.1	0.787971	1.72664	0.579158	0.00300809
Def6	NM_027185.1	0.785316	1.72347	0.580225	0.0338594
Sema3b		0.784181	1.72211	0.580682	0.0197591
Frag1	NM_145583.1	0.780617	1.71787	0.582118	0.00717055
Acaa1	NM_130864.2	0.780201	1.71737	0.582286	0.0223651
Trib3	NM_144554.1	0.780192	1.71736	0.582289	0.0459279
Gprasp2	XM_142154.2	0.779239	1.71623	0.582674	0.0359867
Chic2	NM_028850.1	0.775743	1.71207	0.584088	0.00965581
MGC41689		0.775658	1.71197	0.584122	0.0385554
Myo7a	NM_008663.1	0.773651	1.70959	0.584935	0.0313829
Rpl15	NM_025586.1	0.773213	1.70907	0.585113	0.00102399
Itm2b	NM_008410.1	0.772788	1.70857	0.585285	0.0107789
BC011209	NM_145447.1	0.771299	1.70681	0.58589	0.000883689
Mpv17	NM_008622.1	0.769915	1.70517	0.586452	0.00751201
Plcd1	NM_019676.1	0.76987	1.70512	0.58647	0.0388731
Stat2	NM_019963.1	0.76743	1.70223	0.587463	0.00135885
Ifitm1	NM_026820.2	0.762996	1.69701	0.589271	0.0337601
Bat5	NM_178592.2	0.762585	1.69653	0.589439	0.00368789
Atp6ap1	NM_018794.2	0.760562	1.69415	0.590266	0.0042244
Rragd		0.760132	1.69365	0.590442	0.0359402
Twist2	NM_007855.1	0.758982	1.6923	0.590913	0.032976
Ddx6	NM_007841.2	0.756924	1.68988	0.591757	0.00181255
Magee1	NM_053201.2	0.755039	1.68768	0.59253	0.0304638
Pten		0.754187	1.68668	0.592881	0.00340869
Lin7a		0.752609	1.68484	0.593529	0.0422718
BC023741	XM_148582.3	0.75228	1.68445	0.593665	0.0474754
3632451O06Rik		0.751026	1.68299	0.594181	0.00616109
Pacsin1	NM_011861.1	0.749377	1.68107	0.59486	0.0027028
Hspa5	NM_022310.2	0.747501	1.67888	0.595634	0.0294682
BC060737	NM_172872.2	0.745213	1.67622	0.59658	0.00887351
Wnt4	NM_009523.1	0.73989	1.67005	0.598785	0.0278595
AI043088	NM_198613.1	0.736895	1.66659	0.600029	0.00113553
Igf2r	NM_010515.1	0.736795	1.66647	0.600071	0.0358828
Ube4b	NM_022022.1	0.734123	1.66339	0.601183	0.00794058
Npr2	NM_173788.2	0.733853	1.66307	0.601296	0.0407098
Calm3	NM_007590.2	0.731055	1.65985	0.602463	0.019123
Tubg2	NM_134028.1	0.729702	1.6583	0.603029	0.00609419
2310005E10Rik	NM_172398.2	0.728744	1.6572	0.603429	0.00265981
D930036B08Rik	NM_198649.1	0.72593	1.65397	0.604607	0.00225041
A130092J06Rik	NM_175511.2	0.722781	1.65036	0.605928	0.0376022
Slc3a2	NM_008577.2	0.718968	1.646	0.607532	0.0280963
Tnfaip2	NM_009396.1	0.718374	1.64533	0.607782	0.0264314
Lamp2	NM_010685.2	0.717849	1.64473	0.608003	0.000246785
scl0001356.1_58	XM_135753.4	0.716903	1.64365	0.608402	0.0318097
Dgat2	NM_026384.2	0.71655	1.64325	0.608551	0.0114212
AI115600	XM_134902.4	0.713841	1.64017	0.609695	0.0242296
Rpl18	NM_009077.2	0.70996	1.63576	0.611337	0.00346982
Cope	NM_021538.1	0.707187	1.63262	0.612513	0.00627207
AU024582	NM_153125.1	0.706987	1.63239	0.612598	0.00280906
Ube1x	NM_009457.2	0.706443	1.63178	0.612829	0.00145225
Gpr124		0.705037	1.63019	0.613427	0.0379503
Zfp297	NM_020625.2	0.704918	1.63005	0.613477	0.000468385
Clic4	XM_124389.1	0.704734	1.62984	0.613556	0.0115846
Sec8l1	NM_009148.1	0.703272	1.62819	0.614178	0.0452274
D330038I09Rik	NM_153543.1	0.696948	1.62107	0.616876	0.0157225
0610009K11Rik	NM_026689.3	0.695819	1.6198	0.617359	0.000538399
A330042H22	NM_173014.1	0.693029	1.61667	0.618554	0.00743583
Tm4sf8	NM_019793.2	0.692777	1.61639	0.618662	0.0154059
Cd59b	NM_181858.1	0.692493	1.61607	0.618784	0.00215791
Rhbdf1	NM_010117.1	0.692228	1.61578	0.618897	0.0110309
Zhx1	NM_009572.2	0.691471	1.61493	0.619222	0.00535227
Mgat3	NM_010795.2	0.691114	1.61453	0.619376	0.0107568
Slc6a9		0.689137	1.61232	0.620225	0.0451229
Sphk2	NM_020011.3	0.687974	1.61102	0.620725	0.00791736
Hbld2	NM_026921.2	0.687749	1.61077	0.620822	0.0191061
Rb1 *	NM_009029.1	0.685842	1.60864	0.621643	0.00580365
* this Rb1 expression may be attributable to non-tumor cells in the tumor mass
Gpi1		0.68135	1.60364	0.623582	0.0256573
Ldh1	NM_010699.1	0.680984	1.60323	0.62374	0.00615363
Tcte1l	NM_025975.3	0.680424	1.60261	0.623982	0.00128364
Gas5	NM_013525.1	0.680389	1.60257	0.623997	0.0306909
Tgfb1	NM_011577.1	0.679675	1.60178	0.624306	0.048253
Inpp5f	NM_178641.3	0.6796	1.6017	0.624338	0.0281771
Man2b2	NM_008550.1	0.678414	1.60038	0.624852	0.0331352
ORF18	NM_029565.2	0.678255	1.6002	0.624921	0.00669102
5730592L21Rik	NM_029720.1	0.678136	1.60007	0.624972	0.00465388
Mrps12		0.677669	1.59955	0.625175	0.0380108
2210408O09Rik	NM_028212.1	0.676684	1.59846	0.625602	0.00557032
Guca1a	NM_008189.2	0.67666	1.59843	0.625612	0.0172875
AI480653		0.676242	1.59797	0.625793	0.0101004
LOC279653	XM_205287.3	0.673155	1.59456	0.627134	0.0364102
Glg1		0.672312	1.59362	0.6275	0.0155762
Kptn	NM_133727.1	0.671152	1.59234	0.628005	0.0366094
Pkm2	NM_011099.2	0.670486	1.59161	0.628295	0.00447999
Prkar1b	NM_008923.2	0.670181	1.59127	0.628428	0.0464248
Dhcr24		0.668299	1.5892	0.629248	0.0216267
Jam3		0.668077	1.58895	0.629345	0.00160304
E130107N23Rik	NM_173038.1	0.666807	1.58756	0.629899	0.00378254
Yif1	NM_026553.2	0.666378	1.58708	0.630087	0.00027864
5930431H10	NM_173776.2	0.665935	1.5866	0.63028	0.014138
Adprtl3	NM_145619.2	0.662858	1.58322	0.631626	0.0294904
Rxrb	NM_011306.2	0.661929	1.5822	0.632033	3.9884e-05
Uap1l1	XM_130172.4	0.661799	1.58205	0.632089	0.00278982
Gdf1		0.660746	1.5809	0.632551	0.00766694
Gga2	XM_133801.3	0.660736	1.58089	0.632555	0.0323176
Ovca2	NM_027136.2	0.659012	1.579	0.633312	0.0237699
Arfip2	NM_029802.2	0.656814	1.5766	0.634278	0.0442242
Ifngr1	NM_010511.1	0.656319	1.57606	0.634495	0.0192511
Cdc16	NM_027276.1	0.655619	1.57529	0.634803	0.0173993
Lrp4	NM_172668.2	0.654421	1.57398	0.63533	0.0147956
Ccrl2	NM_017466.3	0.65356	1.57304	0.63571	0.0213917
Ase1	NM_145822.1	0.651922	1.57126	0.636432	0.0182975
Dcamkl1	NM_019978.1	0.650732	1.56996	0.636957	0.0378006
Mcts1	NM_026902.1	0.649659	1.5688	0.637431	0.00441549
Crry		0.648784	1.56785	0.637818	0.0194153
Litaf		0.648567	1.56761	0.637914	0.00899207
Nudt7		0.648217	1.56723	0.638069	0.00781962
Kcnb1	NM_008420.3	0.648043	1.56704	0.638145	0.0129965
5530601I19Rik		0.647806	1.56678	0.63825	0.000600129
AW549877		0.646724	1.56561	0.638729	0.00550107
Flrt3	NM_178382.2	0.646049	1.56488	0.639028	0.0150141
Ankrd25		0.645969	1.56479	0.639063	0.00164653
Osbpl11	NM_176840.2	0.642198	1.56071	0.640736	0.00214458
Efnb1	NM_010110.2	0.641594	1.56005	0.641004	0.04901
B3gnt6	NM_175383.1	0.636741	1.55481	0.643164	0.00701736
Cyld		0.636664	1.55473	0.643198	0.00111026
4732495E13Rik	XM_128300.4	0.633987	1.55185	0.644393	0.0252923
Tcfcp2		0.633741	1.55158	0.644503	0.00337078
C130038G02Rik	NM_029920.3	0.632726	1.55049	0.644957	0.011511
Pja2		0.630308	1.5479	0.646039	0.0313558
Psmb5	NM_011186.1	0.630059	1.54763	0.64615	0.000149902
Pcdh21	NM_130878.2	0.629388	1.54691	0.64645	0.0422568
Dtx3	NM_030714.1	0.629089	1.54659	0.646584	0.0453642
Slco3a1		0.628613	1.54608	0.646798	0.030029
D930030O05Rik		0.628191	1.54563	0.646987	0.0437107
Supt5h	NM_013676.1	0.626232	1.54353	0.647866	0.00706367
AA691260		0.626072	1.54336	0.647938	0.0418528
Galns		0.624276	1.54144	0.648745	0.0165568
Tmem25	NM_027865.1	0.622928	1.54	0.649352	0.0374221
3100004P22Rik	NM_133693.1	0.620827	1.53776	0.650298	0.00675414
Slc1a4	NM_018861.2	0.620297	1.53719	0.650537	0.0181743
Polh	NM_030715.2	0.620214	1.5371	0.650574	0.0118483
Skiv2l	NM_178062.2	0.61761	1.53433	0.65175	0.0015147
Wars2	NM_027462.2	0.616662	1.53332	0.652178	0.0102142
0610008A10Rik	NM_026674.2	0.616353	1.53299	0.652318	0.00175264
Cyfip1	NM_011370.1	0.61633	1.53297	0.652328	0.0207488
Slc35f3	NM_175434.2	0.615698	1.5323	0.652614	0.0237862
Zfp30	NM_013705.1	0.614999	1.53156	0.65293	0.00545145
Dscr1l2	NM_022980.2	0.6135	1.52997	0.653609	0.00461605
AF322649	NM_153134.2	0.61315	1.5296	0.653768	0.0300996
9630054F20Rik	NM_173784.3	0.612101	1.52848	0.654243	0.03868
P4hb	NM_011032.1	0.612008	1.52839	0.654285	0.00748446
2610027C15Rik	NM_172145.2	0.611812	1.52818	0.654374	0.0476282
Neo1	NM_008684.1	0.611726	1.52809	0.654413	0.0323562
Inhbb	XM_148966.4	0.611596	1.52795	0.654472	0.0363899
Enah		0.61088	1.52719	0.654797	0.0306634
Il6st		0.608661	1.52484	0.655805	0.0177679
Cd84	NM_013489.1	0.608649	1.52483	0.65581	0.0281007
Zfp99	NM_023322.1	0.608493	1.52467	0.655881	0.00397699
Rps5		0.607716	1.52384	0.656235	0.00179619
Lnx2	NM_080795.3	0.606641	1.52271	0.656724	0.0178751
Fbxo46	NM_175530.2	0.606487	1.52255	0.656794	0.0102465
D15Ertd366e	NM_023063.1	0.605676	1.52169	0.657163	0.0430477
Rrad	NM_019662.1	0.605314	1.52131	0.657328	0.0446452
Jarid1b		0.604017	1.51994	0.65792	0.0186336
C330018K18Rik	NM_177352.2	0.602242	1.51807	0.65873	0.00430702
Efnb2	NM_010111.2	0.601066	1.51684	0.659267	0.0476635
Psmd9		0.599005	1.51467	0.660209	0.0479328
Il11ra1	NM_010549.1	0.598931	1.51459	0.660243	0.0321313
Dok5	NM_029761.2	0.598026	1.51364	0.660657	0.0268836
Arl2	NM_019722.3	0.597528	1.51312	0.660885	0.0223595
A930014K01Rik	NM_175537.2	0.596165	1.51169	0.66151	0.0170295
Ndufc1	NM_025523.1	0.594774	1.51024	0.662148	0.0156366
B930095G15Rik		0.594405	1.50985	0.662318	0.0473797
Rbm5	NM_148930.2	0.594194	1.50963	0.662414	0.0276936
Cxxc6	XM_125673.2	0.593667	1.50908	0.662656	0.0105117
3110006E14Rik	XM_127466.4	0.592953	1.50833	0.662984	0.00895587
Il11ra1	NM_010549.1	0.591766	1.50709	0.66353	0.0227599
1110032A13Rik	NM_199197.1	0.590781	1.50606	0.663983	0.0181377
Yif1	NM_026553.2	0.590151	1.5054	0.664274	0.00238804
Pik4cb	NM_175356.1	0.589153	1.50436	0.664733	0.0128734
Apaf1	NM_009684.1	0.589136	1.50435	0.664741	0.0120814
Galntl4	NM_173739.3	0.587187	1.50231	0.665639	0.0196178
Ppt2	NM_019441.2	0.586964	1.50208	0.665742	0.0127792
Oasl2	NM_011854.1	0.585558	1.50062	0.666391	0.0281692
Cdca5	NM_026410.1	-0.58556	0.666391	1.50062	0.00939166
Cdk2	NM_016756.1	-0.586379	0.666012	1.50147	0.0280957
Mib1	NM_144860.2	-0.587637	0.665432	1.50278	0.00201241
Rbl1	NM_011249.1	-0.58775	0.66538	1.5029	0.00408163
Cyp2e1	NM_021282.1	-0.590941	0.66391	1.50623	0.0254385
D11Ertd497e	NM_029976.2	-0.592617	0.663139	1.50798	0.0191208
AI661438	NM_178914.3	-0.596063	0.661557	1.51159	0.0339659
Fen1	NM_007999.2	-0.597862	0.660732	1.51347	0.00436807
Acadm		-0.600636	0.659463	1.51639	0.0188939
Gmds	NM_146041.1	-0.60359	0.658114	1.51949	0.0067822
AA536749		-0.604242	0.657817	1.52018	0.0319416
Syngr2	NM_009304.1	-0.604245	0.657816	1.52018	0.0434772
2610028L19Rik	NM_027002.1	-0.604367	0.65776	1.52031	0.0170213
Mns1	NM_008613.1	-0.6055	0.657243	1.52151	0.00997183
LOC620078	NM_001037909.2	-0.606387	0.65684	1.52244	0.00230601
Hus1	NM_008316.2	-0.608858	0.655716	1.52505	0.0014798
Incenp	NM_016692.1	-0.609199	0.655561	1.52541	0.0122503
4930430F08Rik		-0.609343	0.655495	1.52556	0.0294298
Fancd2	NM_001033244.1	-0.610909	0.654784	1.52722	0.000272016
2410195B05Rik	NM_030241.2	-0.615679	0.652623	1.53228	0.0014629
Me2		-0.616265	0.652358	1.5329	0.01335
4930455F23Rik		-0.616986	0.652031	1.53367	0.00681444
Rnaseh1	NM_011275.1	-0.6171	0.65198	1.53379	6.44876e-05
H2afv	XM_126043.3	-0.618511	0.651343	1.53529	0.0417964
Supt16h	NM_033618.1	-0.619786	0.650768	1.53665	0.00307478
Tnfsf5ip1	NM_134138.1	-0.620507	0.650442	1.53742	0.00860232
Miz1		-0.62108	0.650184	1.53803	0.00162133
Ris2	NM_026014.3	-0.621277	0.650095	1.53824	0.0211368
Prc1	NM_145150.1	-0.622368	0.649604	1.5394	0.032181
Ruvbl1	NM_019685.1	-0.624232	0.648765	1.54139	0.000383047
Flot2	NM_008028.1	-0.624809	0.648506	1.54201	0.00117585
AA589507	XM_134412.3	-0.625251	0.648307	1.54248	0.0208945
Acvr1b		-0.626877	0.647577	1.54422	0.0456102
Nasp	NM_016777.2	-0.62754	0.647279	1.54493	0.0413438
Gspt2		-0.62825	0.646961	1.54569	0.0306761
Ccrk	NM_053180.2	-0.629695	0.646313	1.54724	0.0436931
Sgol2	XM_355200.1	-0.630652	0.645885	1.54826	0.0197252
Pdxp	NM_020271.1	-0.631277	0.645605	1.54894	0.0138414
Mcm7	NM_008568.1	-0.633323	0.64469	1.55113	0.00661866
H1fx	NM_198622.1	-0.633523	0.6446	1.55135	0.00893998
Snrpf		-0.635543	0.643699	1.55352	0.0333565
Sf3a2	NM_013651.3	-0.636655	0.643203	1.55472	0.0020074
Pdcd7	NM_016688.1	-0.639014	0.642152	1.55726	0.0126122
2810406C15Rik	NM_146171.1	-0.639369	0.641993	1.55765	0.00139314
Akr1b3		-0.639488	0.641941	1.55778	0.041087
1110067L22Rik		-0.640234	0.641609	1.55858	0.00516177
Troap	XM_283286.2	-0.640847	0.641336	1.55924	0.027283
5730599I05Rik	NM_198019.1	-0.64157	0.641015	1.56003	0.00180593
Rad9	NM_011237.1	-0.641654	0.640978	1.56012	0.00556456
Ppm1g	NM_008014.2	-0.64216	0.640753	1.56066	0.0018307
2700094F01Rik	NM_178625.3	-0.642662	0.64053	1.56121	0.0130373
Rhobtb2	NM_153514.3	-0.643646	0.640093	1.56227	0.00500474
Cdk2	NM_016756.1	-0.644665	0.639641	1.56338	0.00871449
D2Ertd435e		-0.644805	0.639579	1.56353	0.00376407
Ccdc5	NM_146089.1	-0.645752	0.639159	1.56456	0.0290711
Cdh2	NM_007664.1	-0.649864	0.63734	1.56902	0.00775937
Usp39	NM_138592.1	-0.650683	0.636979	1.56991	0.00811373
Rpa3	NM_026632.1	-0.65319	0.635873	1.57264	0.0364274
6430510M02Rik	NM_176932.2	-0.653453	0.635757	1.57293	0.0121815
4930525K21Rik	XM_130326.1	-0.654723	0.635197	1.57431	0.00342062
2310044P18Rik	NM_144829.1	-0.655256	0.634963	1.5749	0.0199321
Usp39	NM_138592.1	-0.656333	0.634489	1.57607	0.000507053
2610318I01Rik	NM_153118.1	-0.658764	0.633421	1.57873	0.0330698
3110010F15Rik	NM_026067.2	-0.658785	0.633411	1.57875	0.00940225
Snrpd1	NM_009226.2	-0.658925	0.63335	1.57891	0.0203648
Mat2b	NM_134017.1	-0.659617	0.633047	1.57966	0.00529339
Mrpl55	NM_026035.1	-0.663183	0.631484	1.58357	0.00103997
Mcph1	NM_173189.2	-0.664196	0.63104	1.58468	0.00904619
Asf1b	NM_024184.1	-0.664857	0.630751	1.58541	0.0317572
L3mbtl2	NM_145993.2	-0.667999	0.629379	1.58887	0.000519524
Rbbp7	NM_009031.2	-0.668992	0.628946	1.58996	0.015868
1810037G04Rik	XM_131044.2	-0.670595	0.628248	1.59173	0.0145065
5830426I05Rik		-0.672639	0.627358	1.59399	0.0118918
Dapk2	NM_010019.2	-0.673888	0.626815	1.59537	0.0217647
Solt	NM_021790.1	-0.676883	0.625515	1.59868	0.0133713
Foxp1	NM_053202.1	-0.678107	0.624985	1.60004	0.00797338
Cdc25c	NM_009860.1	-0.678462	0.624831	1.60043	0.01429
Capn2	NM_009794.1	-0.678539	0.624798	1.60052	0.00698696
Uhrf1	NM_010931.2	-0.679858	0.624227	1.60198	0.00312164
Cdca3	NM_013538.3	-0.680069	0.624135	1.60222	0.0199717
Ube2d2	NM_019912.1	-0.68041	0.623988	1.6026	0.00104855
Adarb1		-0.681326	0.623592	1.60361	0.0312962
Tyms	NM_021288.2	-0.682033	0.623287	1.6044	0.0119886
Hist1h2an	NM_178184.1	-0.682355	0.623147	1.60476	0.00783974
Ly78		-0.684011	0.622432	1.6066	0.00195973
Brca2	NM_009765.1	-0.686871	0.6212	1.60979	0.00174396
Dhx34	NM_027883.1	-0.688219	0.62062	1.61129	0.0395778
D330045A20Rik	NM_175326.2	-0.689487	0.620075	1.61271	0.001519
Rrm2		-0.691798	0.619082	1.6153	0.00166056
Mrpl14	NM_026732.2	-0.693177	0.61849	1.61684	0.017371
Acadm		-0.694408	0.617963	1.61822	0.0262063
Smarce1	NM_020618.3	-0.696901	0.616896	1.62102	0.0428569
Top2a	NM_011623.1	-0.699146	0.615937	1.62354	0.0233683
Mtbp	NM_134092.2	-0.699636	0.615728	1.6241	0.0129997
Lhx2	NM_010710.2	-0.700735	0.615259	1.62533	4.97013e-05
Gja7		-0.702	0.614719	1.62676	0.0145778
Rin3	NM_177620.2	-0.705631	0.613174	1.63086	0.0220545
Tubg1	NM_134024.1	-0.705747	0.613125	1.63099	0.00725476
Dck	NM_007832.3	-0.705791	0.613106	1.63104	8.09843e-05
Nup37	NM_028334.1	-0.706161	0.612949	1.63146	0.0342885
Kif2c	NM_134471.2	-0.706357	0.612866	1.63168	0.0326318
H2afv	XM_126043.3	-0.707593	0.612341	1.63308	0.00669876
Cdc25c	NM_009860.1	-0.708526	0.611945	1.63413	0.0234562
Vamp8	NM_016794.2	-0.717056	0.608337	1.64382	0.00390849
Slc35e3		-0.721732	0.606369	1.64916	0.0114116
Psmd2	NM_134101.1	-0.721941	0.606281	1.6494	0.02563
AA545217	NM_013726.1	-0.726915	0.604194	1.6551	0.0194364
2810441K11Rik	NM_026798.1	-0.727554	0.603927	1.65583	0.00538118
Clecsf12		-0.731606	0.602233	1.66049	0.00516735
BC018601	NM_134033.1	-0.732939	0.601677	1.66202	0.000480926
Oact1	NM_153546.1	-0.733172	0.60158	1.66229	0.00572818
Rtdr1	XM_354544.1	-0.736542	0.600176	1.66618	0.000800652
Hnrpk	NM_025279.1	-0.741391	0.598162	1.67179	0.0420936
Tk1	NM_009387.1	-0.744498	0.596876	1.67539	0.0148416
Cdca7	NM_025866.1	-0.746444	0.596071	1.67765	0.0152121
1810014F10Rik	NM_026928.1	-0.754206	0.592873	1.6867	0.0042651
Olfr1425	NM_001011853.1	-0.754212	0.59287	1.68671	0.000598777
Olfr1209		-0.755987	0.592141	1.68879	0.000931393
Plk1	NM_011121.2	-0.756535	0.591916	1.68943	0.0203006
Centd1	XM_132099.5	-0.756825	0.591797	1.68977	0.0129647
Slc19a2	NM_054087.1	-0.762208	0.589593	1.69608	0.000357247
3000004C01Rik	NM_197959.1	-0.764962	0.588469	1.69933	0.00706081
Olfr728	NM_001011809.1	-0.765299	0.588331	1.69972	0.000804097
Cdk2		-0.76637	0.587895	1.70098	0.00107493
Edg4	NM_020028.2	-0.766416	0.587876	1.70104	0.0157676
Birc5	NM_009689.1	-0.767221	0.587548	1.70199	0.0125572
Wdr42a	NM_153555.1	-0.769518	0.586613	1.7047	0.00369407
Magi1	NM_172546.1	-0.770784	0.586099	1.7062	0.0473994
BC034054	NM_178049.2	-0.772931	0.585227	1.70874	0.0120654
Olfr835	NM_001012266.1	-0.774272	0.584684	1.71033	0.00225315
Fignl1	NM_021891.2	-0.775145	0.58433	1.71136	0.0147256
Diablo	NM_023232.2	-0.79046	0.57816	1.72963	0.00325702
4930420O11Rik	XM_283179.2	-0.790927	0.577972	1.73019	0.015435
2810418N01Rik	XM_130416.3	-0.793887	0.576788	1.73374	0.00326288
Spag5	NM_017407.1	-0.800365	0.574204	1.74154	0.00842723
D030056L22	NM_177640.2	-0.800741	0.574054	1.742	0.0296278
2010005A06Rik	NM_029357.2	-0.801543	0.573735	1.74296	0.0353575
Vgll2	NM_153786.1	-0.802729	0.573264	1.7444	0.00851766
Tfdp1	NM_009361.1	-0.80431	0.572636	1.74631	0.00259096
Hnrpa2b1	NM_182650.2	-0.805189	0.572287	1.74738	0.00207836
Rpa2	NM_011284.2	-0.806405	0.571805	1.74885	0.00260846
Akr1b8	NM_008012.1	-0.808159	0.57111	1.75098	0.0154152
Cdyl		-0.80878	0.570864	1.75173	0.000843118
Eif3s1	NM_144545.1	-0.816267	0.56791	1.76084	0.00363661
E130103I17Rik	NM_181316.3	-0.817938	0.567252	1.76288	0.00623794
Ipo9	XM_129442.3	-0.822099	0.565618	1.76798	0.034097
Cdc20	NM_023223.1	-0.830887	0.562183	1.77878	0.0022503
Lxn	NM_016753.2	-0.840427	0.558478	1.79058	0.00894888
Nsbp1	NM_016710.1	-0.842547	0.557658	1.79321	0.00816147
Uap1	NM_133806.2	-0.843122	0.557436	1.79393	0.0248062
Nudt6	NM_153561.1	-0.847201	0.555862	1.79901	0.0101269
G430055L02Rik		-0.848327	0.555428	1.80041	1.02375e-05
Birc5	NM_009689.1	-0.851895	0.554057	1.80487	0.00589557
Scx	NM_198885.2	-0.852032	0.554004	1.80504	0.0466668
Cdc20	NM_023223.1	-0.852742	0.553731	1.80593	0.00184472
Cdc7	NM_009863.1	-0.854288	0.553138	1.80787	0.0014052
D10Wsu102e	NM_026579.2	-0.854985	0.552871	1.80874	0.0145658
Cdc2a	NM_007659.2	-0.861274	0.550466	1.81664	0.0082122
Rfc3	XM_132528.3	-0.861299	0.550457	1.81667	0.00210949
Msh6	NM_010830.1	-0.865511	0.548852	1.82198	0.000735047
Cbx2	NM_007623.2	-0.867358	0.54815	1.82432	0.00020033
Arhgap22	NM_153800.2	-0.869917	0.547178	1.82756	0.0435435
Dyrk3		-0.871122	0.546722	1.82908	0.0118177
1810037I17Rik	NM_024461.1	-0.87795	0.54414	1.83776	0.00126912
Alad	NM_008525.3	-0.880656	0.54312	1.84121	0.00333001
Lmyc1	NM_008506.2	-0.880711	0.5431	1.84128	0.0413211
A930021G21Rik	NM_144790.1	-0.886586	0.540892	1.8488	0.000619739
Itgb7	NM_013566.1	-0.891297	0.539129	1.85484	0.0183988
5430420C16Rik	NM_175165.2	-0.891693	0.538981	1.85535	0.0320823
Chaf1b	NM_028083.1	-0.895799	0.537449	1.86064	0.000494225
Prm2	NM_008933.1	-0.896537	0.537174	1.86159	0.0022573
Gpd2	NM_010274.2	-0.897429	0.536842	1.86274	0.00456706
Tsrc1	NM_144899.2	-0.898439	0.536467	1.86405	0.00686016
Tdrd9	XM_127120.2	-0.899218	0.536177	1.86505	0.0167997
Ccnb1	NM_172301.2	-0.899529	0.536062	1.86546	0.00847335
Ccnb1	NM_172301.2	-0.901982	0.535151	1.86863	0.00954105
2610318C08Rik	XM_149213.1	-0.905272	0.533932	1.8729	0.0444784
Col18a1	NM_009929.2	-0.906523	0.533469	1.87452	0.0150327
H2afz	NM_016750.1	-0.906689	0.533408	1.87474	0.0293051
Mcm2	NM_008564.1	-0.921496	0.527961	1.89408	6.5091e-05
Enpp4	NM_199016.1	-0.929752	0.524949	1.90495	0.0123688
Raet1c	NM_009018.1	-0.937968	0.521967	1.91583	6.93919e-05
AW049604	NM_134096.1	-0.941072	0.520846	1.91995	0.0213306
5730528L13Rik	NM_028137.1	-0.941238	0.520786	1.92018	0.00792359
Cenpa	NM_007681.1	-0.95286	0.516607	1.93571	0.00053107
Eps8	NM_007945.1	-0.960572	0.513853	1.94608	0.0175455
Klra18	NM_053153.1	-0.962947	0.513008	1.94929	0.0306298
D11Ertd730e	NM_148673.3	-0.963191	0.512921	1.94962	0.00453694
1110025F24Rik	NM_026393.1	-0.963355	0.512863	1.94984	0.00125777
Nin		-0.968675	0.510975	1.95704	0.00565679
D15Ertd785e	NM_025795.2	-0.973412	0.5093	1.96348	1.03109e-05
Hist1h2ah	NM_175659.1	-0.975816	0.508452	1.96675	0.0190397
Mcm3	NM_008563.1	-0.980951	0.506646	1.97377	0.000103237
4930471O16Rik	NM_026348.2	-0.985606	0.505014	1.98014	0.00167354
Suhw2	NM_177475.2	-1.00978	0.49662	2.01361	0.00120237
Bub1b		-1.03647	0.487518	2.05121	0.000951663
LOC621954	NM_001039221.1	-1.04866	0.483416	2.06861	0.00130538
Mcm6	NM_008567.1	-1.04903	0.483294	2.06913	7.44037e-05
Idb1	NM_010495.1	-1.05113	0.482592	2.07215	0.043035
4921513O04	NM_177696.2	-1.07336	0.475212	2.10432	0.00471613
6330562C20Rik	XM_358602.1	-1.07371	0.475096	2.10484	0.0118594
C130076O07Rik	NM_176930.2	-1.08422	0.471648	2.12023	0.0305845
Birc5	NM_009689.1	-1.08588	0.471105	2.12267	0.000995157
Eif2c4	NM_153177.1	-1.08914	0.470043	2.12747	0.00133659
Rbp1	NM_011254.2	-1.08947	0.469933	2.12796	0.016744
Ccne2		-1.09225	0.46903	2.13206	0.00417029
Socs2	NM_007706.1	-1.09227	0.469023	2.13209	0.0160886
Prkg2	NM_008926.2	-1.11186	0.462696	2.16125	0.0433013
Defb7	NM_139220.1	-1.12507	0.458478	2.18113	0.000646479
Gadd45gip1	NM_183358.2	-1.12616	0.458134	2.18277	2.17967e-05
Crabp2	NM_007759.1	-1.13431	0.455553	2.19514	0.0395328
2810405K07Rik		-1.21518	0.430719	2.3217	0.0013248
A930029B02Rik		-1.27232	0.413993	2.4155	0.0101139
Slc14a1		-1.27266	0.413897	2.41606	0.0192884
1700093K21Rik	NM_026105.2	-1.30737	0.404055	2.47491	0.00967488
1110033O09Rik		-1.33906	0.395277	2.52987	0.036548
Biklk	NM_007546.1	-1.39086	0.381338	2.62234	0.00127111
Itgb4	XM_109756.3	-1.42485	0.372457	2.68487	0.000991149
Slc14a1		-1.44226	0.36799	2.71747	0.0402197
Slc14a1		-1.44589	0.367064	2.72432	0.0205813
Reln		-1.63816	0.321267	3.11268	0.0410975
Ear11	NM_053113.2	-1.70538	0.30664	3.26116	0.0359778
Vgll2	NM_153786.1	-1.92687	0.262999	3.8023	0.0030751
Pvalb	NM_013645.2	-2.59464	0.165553	6.04037	0.0222718

## Sheet: p<0.05 & FC>2
geneSymbol	refseqID	log2Ratio (aRMS Rb intact /RMS Rb OFF )	p-value
H2-T17		3.28345	5.19971e-05
H2-T23	NM_010398.1	2.99612	2.68138e-05
Hbb-b1	NM_008220.2	2.59675	0.0323422
Myh7	NM_080728.1	2.5525	0.0277145
Prdx2	NM_011563.2	2.53082	0.000879469
AI427515	NM_173016.2	2.46778	0.0100948
Myl4	NM_010858.3	2.43735	0.0460612
Csrp1	NM_007791.2	2.39924	0.0382874
Capn6	NM_007603.2	2.34718	0.0117428
2610528M18Rik	NM_031863.1	2.26478	0.00153126
Pttg1	NM_013917.1	2.19172	3.51849e-06
2610511O17Rik	NM_152817.2	2.14434	0.00214267
H2-Aa	NM_010378.2	2.13112	0.00148895
Gpha2	NM_130453.2	2.08615	0.0180885
0610037M15Rik		2.04533	0.00427918
Actc1	NM_009608.1	2.03542	0.0401326
Psmd8	NM_026545.1	1.95243	0.0020349
Tnni1		1.89534	0.04885
Myl3	NM_010859.1	1.86993	0.0214709
1200013A08Rik	NM_024263.3	1.84206	0.00269136
Tceal5		1.79467	0.00289079
H2-Eb1	NM_010382.1	1.73807	0.00218566
Psmc1		1.69873	0.0144707
Mef2c		1.68694	0.00416115
Tfpi		1.67679	0.000216091
Rpgrip1		1.66603	0.00408639
1700123O20Rik	NM_021437.1	1.66499	0.000999644
H2-T23	NM_010398.1	1.63727	0.00708066
Npy1r	NM_010934.1	1.62741	0.0033755
Bing4	NM_020603.2	1.62033	0.000139919
H2-Q8		1.61468	0.0236187
Homer2	XM_133550.4	1.58964	0.00957572
Tm4sf2	NM_019634.1	1.58619	0.0324819
Satb1		1.57005	0.000354207
Itgb1bp2	NM_013712.1	1.56466	0.0151544
Kctd12		1.55214	0.00969568
Fbxl3a	NM_015822.1	1.51864	2.15904e-05
D17H6S56E-5	NM_033075.2	1.48864	0.011367
Btbd3	NM_145534.1	1.45535	0.0265716
Enpp6	NM_177304.2	1.4331	0.0322707
H2-Q6		1.42334	0.0110843
Zc3hdc1	NM_172893.1	1.42141	0.000848499
Mef2c		1.39459	0.000838033
Esd	NM_016903.2	1.38683	0.000352044
2410076I21Rik	XM_134948.2	1.38508	0.0169742
B3galt6		1.37906	2.41277e-05
Irx3		1.35997	0.038356
B230114P05Rik	NM_172444.1	1.35791	0.0222478
Gcnt1	NM_173442.1	1.34213	0.000716259
Ccdc3	XM_129987.2	1.33235	0.0408246
Selenbp1	NM_009150.2	1.29279	0.0147183
Psat1	XM_129211.2	1.27914	0.000942434
Armcx1	NM_030066.2	1.2609	0.00027536
Kcne4	NM_021342.1	1.24681	0.0319679
Tm4sf6	NM_019656.2	1.23997	0.042613
Nucb1	NM_008749.1	1.2383	0.000596398
BC031407	NM_145596.2	1.23797	0.00141301
H2-Q5	NM_010393.1	1.23383	0.0334893
Cox7a2l	XM_123188.1	1.2295	0.00261832
0610010D24Rik		1.22038	0.034869
C130067A03Rik	NM_177239.1	1.21167	4.51398e-05
Trim30		1.20925	0.00289905
Gpnmb	NM_053110.2	1.20738	0.0306879
B230373P09Rik	NM_177336.2	1.18633	0.00821677
Vps52	XM_110209.3	1.18425	0.000726924
Fkbp10	NM_010221.1	1.18332	0.0342459
Mrps10		1.17671	0.000195585
Rhoe	NM_028810.1	1.17178	0.0335356
Fkbp11	NM_024169.2	1.17057	0.0228534
Calb2	NM_007586.1	1.17011	0.0158278
Cnn2	NM_007725.1	1.16804	0.0203261
Smox	NM_145533.1	1.16765	0.0206448
Itm2c	NM_022417.1	1.16653	0.0117569
Arl3	NM_019718.2	1.16612	0.0473257
Nupr1	NM_019738.1	1.16021	0.0158147
H2-T9		1.15779	0.0470556
H2-L		1.15407	0.0272494
1110012O05Rik		1.13892	0.00677738
BC013481	NM_178446.2	1.12907	0.0250977
Txnl1		1.12494	0.0463004
Cacna1h	NM_021415.2	1.12472	0.0210087
1110007F05Rik	XM_355561.1	1.11792	0.00200079
Prg	NM_011157.1	1.11497	0.0424294
Stac	NM_016853.1	1.10565	0.0169613
Tesk1	NM_011571.2	1.10243	0.0352855
Slc25a17	NM_011399.1	1.09044	0.021388
Kcnk2	NM_010607.1	1.08845	0.00855935
Rabac1	NM_010261.1	1.06952	0.0105783
H2-M3	NM_013819.1	1.06547	0.0443495
Selenbp2		1.06499	0.0268422
AB023957	NM_133237.1	1.0607	0.0151789
Pacsin1	NM_011861.1	1.05055	0.00792139
Armcx2	NM_026139.2	1.05012	0.00126449
Vkorc1	NM_178600.2	1.04999	0.0208983
Dst	NM_010081.1	1.04795	0.00589388
Asns	NM_012055.1	1.04318	0.0203755
Ddah2		1.04307	0.00543316
Iap	NM_010490.2	1.03975	0.00801942
Maged2	NM_030700.1	1.02788	0.0123098
Btbd3	NM_145534.1	1.02399	0.0244225
Emp2	NM_007929.1	1.02071	0.0348588
Chd4	NM_145979.1	1.01648	0.00770985
Ptp4a2	NM_008974.2	1.00942	0.00413428
Slc22a17	NM_021551.1	1.00914	0.00398777
BC021523	NM_172611.1	1.00877	0.0171909
Drp2	NM_010078.1	1.0051	0.0150439
6530401D17Rik	NM_029823.1	1.00109	0.0192603
Trim11	NM_053168.1	1.00006	0.00518478
Suhw2	NM_177475.2	-1.00978	0.00120237
Bub1b		-1.03647	0.000951663
LOC621954	NM_001039221.1	-1.04866	0.00130538
Mcm6	NM_008567.1	-1.04903	7.44037e-05
Idb1	NM_010495.1	-1.05113	0.043035
4921513O04	NM_177696.2	-1.07336	0.00471613
6330562C20Rik	XM_358602.1	-1.07371	0.0118594
C130076O07Rik	NM_176930.2	-1.08422	0.0305845
Birc5	NM_009689.1	-1.08588	0.000995157
Eif2c4	NM_153177.1	-1.08914	0.00133659
Rbp1	NM_011254.2	-1.08947	0.016744
Ccne2		-1.09225	0.00417029
Socs2	NM_007706.1	-1.09227	0.0160886
Prkg2	NM_008926.2	-1.11186	0.0433013
Defb7	NM_139220.1	-1.12507	0.000646479
Gadd45gip1	NM_183358.2	-1.12616	2.17967e-05
Crabp2	NM_007759.1	-1.13431	0.0395328
2810405K07Rik		-1.21518	0.0013248
A930029B02Rik		-1.27232	0.0101139
Slc14a1		-1.27266	0.0192884
1700093K21Rik	NM_026105.2	-1.30737	0.00967488
1110033O09Rik		-1.33906	0.036548
Biklk	NM_007546.1	-1.39086	0.00127111
Itgb4	XM_109756.3	-1.42485	0.000991149
Slc14a1		-1.44226	0.0402197
Slc14a1		-1.44589	0.0205813
Reln		-1.63816	0.0410975
Ear11	NM_053113.2	-1.70538	0.0359778
Vgll2	NM_153786.1	-1.92687	0.0030751
Pvalb	NM_013645.2	-2.59464	0.0222718
