# Supplementary material for: Rb1 loss modifies but does not initiate alveolar rhabdomyosarcoma
Source: Skelet Muscle. 2013 Nov 25;3:27. doi: 10.1186/2044-5040-3-27 (PMC4177545; doi:10.1186/2044-5040-3-27)
Supplement: Additional file 4: Table S3 — Presenting samples used for western blotting in Figure 7B. [file 2044-5040-3-27-S4.xlsx]

## Sheet: Sheet1
Additional Table S3. Samples used for western blotting in Figure 7B.
Lane	Sample	Age	Gender	Histologic Diagnosis	Body Site
1	marker
2	NAABIZ-0AF6JJ	20	F	rhabdomyosarcoma, alveolar	breast, left
3	Rh30 cell line	16	M	rhabdomyosarcoma, alveolar	bone marrow metastasis
4	2001-01-P4193	14	F	rhabdomyosarcoma, alveolar	breast, right
5	2003-08-P1055	6	M	rhabdomyosarcoma, alveolar	forearm
6	2004-05-P0183	5	M	rhabdomyosarcoma, alveolar	pelvis, bladder base
7	2005-05-P0665	10	F	rhabdomyosarcoma, alveolar	temple, right
8	NAABDT-0AF60Y	2	F	rhabdomyosarcoma, embryonal (mixed spindle cell and botryoid patterns)	abdominal mass from umbilical artery remnant
9	NAABIU-0AF64C	7	F	rhabdomyosarcoma, embryonal with anaplasia	nasopharynx
10	NAACXG-0AF48A	19	M	rhabdomyosarcoma, pleomorphic type, recurrent	shoulder, left
