# Supplementary material for: Rb1 loss modifies but does not initiate alveolar rhabdomyosarcoma
Source: Skelet Muscle. 2013 Nov 25;3:27. doi: 10.1186/2044-5040-3-27 (PMC4177545; doi:10.1186/2044-5040-3-27)
Supplement: Additional file 5: Table S4 — Presenting scoring for phospho-pRb of the tissue microarray (slide scan sent to the Children’s Oncology Group Biorepository and available on request). [file 2044-5040-3-27-S5.xls]

## Sheet: Query1
Additional Table S4. Scoring for phopho-pRb of the TMA (nb. slide scan sent to the COG Biorepository and available on request)
BPC #	Gender	Race	Age-Years	Months	Primary Site	Diagnosis	% (+) cells	intensity	N vs C	RMB features
2002-03-P1008	F	1	11	10	PELVIC ABDOMEN	Alveolar Rhabdomyosarcoma	0	0	-
96-02-P390	F		2	4	BUTTOCK, RIGHT	Alveolar Rhabdomyosarcoma	0	0	-
99-10-P2201	F	3	0	0	PARANASAL SINUS	Alveolar Rhabdomyosarcoma	0	0	-
2003-08-P1064	F	2	0	11	SCALPULA	Alveolar Rhabdomyosarcoma	2	2+	N
2003-04-P1054	M	1	17	2	RIGHT FOOT	Alveolar Rhabdomyosarcoma	10	1+	N
2003-07-P1136	F	1	3	0	RIGHT THIGH	Alveolar Rhabdomyosarcoma	10	2+	C	2+ C
2002-02-P1043	M	2	3	0	CALF, RIGHT	Alveolar Rhabdomyosarcoma*	10	2+	N	rare; N,C
2000-06-P2010	F	2	1	3	CALF, RIGHT	Alveolar Rhabdomyosarcoma	20	1+	C, few both	2+ mainly C, few both N+C
2000-11-P4217	M	2	6	3	HAND, RIGHT	Alveolar Rhabdomyosarcoma	20	2+	N
2003-05-P1103	M	1	1	11	LEFT CHEEK, LIP	Alveolar Rhabdomyosarcoma	20	3+	N, rare both
98-08-P189	M	1	12	11	FOREARM, RIGHT	Alveolar Rhabdomyosarcoma	20	3+	N, both	rare; both
99-12-P6002	F		8	1	LEG, RIGHT	Alveolar Rhabdomyosarcoma	20	3+	N, C, both	3+ mainly C
2004-10-P0897	F	1	13	1	LEFT GLUTEAL	Alveolar Rhabdomyosarcoma	30	2-3+	N
2001-01-P4193	F	1	14	5	BREAST, RIGHT	Alveolar Rhabdomyosarcoma	30	3+	N, C, both	3+ mainly C
2005-04-P0295	M	1	1	9	LEFT THIGH	Alveolar Rhabdomyosarcoma	30	3+	N, both
99-11-P1130	F	9	14	0	PERINEAL LABIAL MASS	Alveolar Rhabdomyosarcoma	40	3+	N
2005-02-P0260	M	1	6	4	TESTIS, RIGHT	Alveolar Rhabdomyosarcoma*	60	2+	C	1-2+ C, rarely both N+C
2003-05-P1073	F	2	4	5	VASTUS LATERALIS, RIGHT THIGH	Alveolar Rhabdomyosarcoma	60	2+	N, C
2005-02-P0211	M	9	2	5	BLADDER	Alveolar Rhabdomyosarcoma	60	2-3+	N, C, both	2-3+ both N+C or C
2002-07-P1067	F	1	14	8	ELBOW, RIGHT	Alveolar Rhabdomyosarcoma	60	3+	N	rare; both N+C
2005-06-P0703	F	1	13	11	THORAX	Alveolar Rhabdomyosarcoma	60	3+	N
2002-10-P1016	F	1	4	8	HAND, LEFT	Alveolar Rhabdomyosarcoma	70	3+	N >> C	N, C, both
2000-09-P4244	M	1	5	4	BUTTOCK, RIGHT	Alveolar Rhabdomyosarcoma	70	3+	N, C, both	3+ C or both N+C
2002-03-P1059	M	1	2	4	THIGH, RIGHT, PELVIS	Alveolar Rhabdomyosarcoma	70	3+	N, C, both	rare; both, N+C or C
2004-01-P0167	F	1	2	5	PELVIS	Alveolar Rhabdomyosarcoma	80	3+	N >> C	both N+C, or weak C
98-01-P216	F	9	7	0	NASOPHARYNGEAL MASS	Alveolar Rhabdomyosarcoma solid variant with anaplasia	50	2+	N, C	rare C
97-11-P401	F	7	12	5	ORBIT, RIGHT	Alveolar Rhabdomyosarcoma solid variant	50	3+	N
96-10-P268	F	1	11	2	THIGH, RIGHT	Alveolar Rhabdomyosarcoma with associated neural differentiation	0	0	-
2002-03-P1031	M	1	13	1	MUSCLE, LEFT MASSETER	Alveolar Rhabdomyosarcoma, Focal Anaplasia*	1	3+	N
99-02-P065	F	1	10	10	Left occipital lobe, right lower leg	Alveolar Rhabdomyosarcoma, Focal Anaplasia	30	3+	N
CONTROLS
96-04-P042						ERMS	1	3+	-	many RMB negative
2002-04-P1098						ERMS	30	1-2+	C	developing strap cells
2003-02-P2059						ERMS	30	3+	N, C, both	strap cells: N, C, both
3000-30-P8918						MUSCLE	0	0
3000-30-P8919						MUSCLE	0	0
3000-30-P8920						MUSCLE	0	0
3000-30-P8921						MUSCLE	0	0
3000-30-P8922						MUSCLE	0	0
			* review of the core section suggests regional morphology consistent with embryonal rhabdomyosarcoma histomorphology
			Intensity of staining: 0, 1 indeterminate, 2 weak, 3 strong
			nb. Where 2 or more cores of the same tumor were examined, the most representative result is given above.
					Race Codes:
					1-White
					2-Hispanic/Latino
					3-African American
					4-Asian/Oriental
					7-Indian Subcontinent/Middle Eastern
					9-Other
